# Supplementary material for: Swine industry stakeholders’ perception on the use of water-based foam as an emergency mass depopulation method
Source: PLoS One. 2023 Oct 20;18(10):e0290400. doi: 10.1371/journal.pone.0290400 (PMC10588842; doi:10.1371/journal.pone.0290400)
Supplement: S1 Data — (XLSX) [file pone.0290400.s004.xlsx]

## Sheet: Key
Survey	Question code	Description	Sub-category
Pre-Q	Questionnaire_no	De-identified number assigned to survey respondant
Pre-Q	Trial	The trial participated by the survey respondant
Pre-Q	QA1: Role	What option best describes your current title/role (please select primary role)?
Pre-Q	QA2: Yrs_work_industry	How many year have you been working within this production industry?
Pre-Q	QA3: AVMA_awareness	Are you aware of the AVMA (American Veterinary Medical Association) Guidelines for the Depopulation of Animals?
Pre-Q	QA4: AVMA_knowledge	Would you consider yourself knowledgeable regarding the AVMA Guidelines for the Depopulation of Animals?
Pre-Q	QA5: AVMA_refer	Have you ever referred to the AVMA (American Veterinary Medical Association) Guidelines for the Depopulation of Animals in a depopulation scenario?
Pre-Q	QA7-1: Obs_blunt	Please select method(s) of euthanasia that you have observed. (Select all that apply)	Blunt force trauma
Pre-Q	QA7-2: Obs_non-pen_bolt	Please select method(s) of euthanasia that you have observed. (Select all that apply)	Non-penetrative captive bolt
Pre-Q	QA7-3: Obs_pen_bolt	Please select method(s) of euthanasia that you have observed. (Select all that apply)	Penetrative captive bolt
Pre-Q	QA7-4: Obs_electrocution	Please select method(s) of euthanasia that you have observed. (Select all that apply)	Electrocution
Pre-Q	QA7-5: Obs_CO2	Please select method(s) of euthanasia that you have observed. (Select all that apply)	Carbon dioxide
Pre-Q	QA7-6: Obs_Gunshot	Please select method(s) of euthanasia that you have observed. (Select all that apply)	Gunshot
Pre-Q	QA7-7_1: Obs_Other	Please select method(s) of euthanasia that you have observed. (Select all that apply)	Other
Pre-Q	QA7-7_2: Specify	Please select method(s) of euthanasia that you have observed. (Select all that apply)	Specify others
Pre-Q	QA13: depop_perform	Have you ever performed/ helped with depopulation efforts?
Pre-Q	QA16-1: Obs_foam	Have you ever observed foaming methodology for the purposes of euthanasia or depopulation purposes in person? If so, in which species and where (please provide species, country or state)
Pre-Q	QB1: foam_better_EU	On paper, foaming sounds better compared to existing euthanasia methods.
Pre-Q	QB2: foam_better_depop	On paper, foaming sounds better compared to existing depopulation methods.
Pre-Q	QB3: multiple_animal	The ability to address multiple animals simultaneously using foaming is beneficial to ensure efficient depopulation.
Pre-Q	QB4: move_stress	The process of moving animals into a foaming trailer is less stressful to the animal compared to in-barn based methods.
Pre-Q	QB5: move_effective	The process of moving animals into a foaming trailer is more effective logistically compared to in-barn based methods.
Pre-Q	QB6: escape_attempt	How many escape attempts do you anticipate to observe during the trial (animal is trying to get head above foam, jumping or thrusting body against wall to escape the foam, standing on hind legs against wall to escape the foam)?
Pre-Q	QB7: vocalization	How much non-normal vocalization (squeals, sounds indicative of excess stress/fear/pain) do you expect to hear during the foaming process (across the group of animals)?
Pre-Q	QB8: Suffering	How much animal suffering (perceived pain or distress in the animal) would you expect to see during this foaming depopulation trial?
Pre-Q	QC1: fill_time	How long (approximately, in minutes) do you believe it will take to fill the trailer/container completely with foam?
Pre-Q	QC2: vocal_stop_time	How long (approximately, in minutes) do you believe it will take for you to stop hearing animal vocalization?
Pre-Q	QC3: movement_stop_time	How long (approximately, in minutes) do you believe it will take for you to stop hearing animal movement?
Pre-Q	QC4: unconscious_percent	What percentage of animals in the trial do you believe will be deemed unconscious after the pre-defined trial period?
Post-Q	QA1-1: Obs_location	What was your observation location in relation of the foaming trailer?
Post-Q	QA3: Ensure_good_depop	The possibility to destroy multiple animals simultaneously using foaming is beneficial to ensure good depopulation.
Post-Q	QA4: less_stressful	The process of moving animals into a foaming trailer is less stressful to the animal compared to on-farm-based depopulation (inside the facilities).
Post-Q	QA6: move_cease_time	How long did it take for animals to cease movement after the container was filled with foam?
Post-Q	QA7: escape_attempt	How many escape attempts did you see/notice during the trial (jumping or thrusting body against wall)
Post-Q	QA8: vocalization	How much vocalization did you hear during the trial?
Post-Q	QB1: fill_time	How long (approximately, in minutes) did it take to fill the container completely with foam?
Post-Q	QB2: vocal_stop_time	How long (approximately, in minutes) did it take for you to stop hearing animal vocalization?
Post-Q	QB3: movement_stop_time	How long (approximately, in minutes) did it take for you to stop hearing animal movement?
Post-Q	QB4: unconscious_percent	What percentage of animals in the trial were unconscious after the foaming procedure was complete?
Post-Q	QC3: foam_loading	How would you rank each of the individual parts of the foaming depopulation method?	Loading
Post-Q	QC3: foam_filling	How would you rank each of the individual parts of the foaming depopulation method?	Filling the container with foam
Post-Q	QC3: foam_submerg	How would you rank each of the individual parts of the foaming depopulation method?	Successfully submerging animals in foam
Post-Q	QC3: foam_open	How would you rank each of the individual parts of the foaming depopulation method?	Opening the container to assess
Post-Q	QC3: foam_death	How would you rank each of the individual parts of the foaming depopulation method?	Unconsciousness/death
Post-Q	QC3: foam_overalllogistic	How would you rank each of the individual parts of the foaming depopulation method?	Overall logistics
Post-Q	QC3: foam_welfare	How would you rank each of the individual parts of the foaming depopulation method?	Animal welfare
Post-Q	QC3: foam_speed	How would you rank each of the individual parts of the foaming depopulation method?	Speed
Post-Q	QC3: foam_safety	How would you rank each of the individual parts of the foaming depopulation method?	Personnel safety
Post-Q	QC3: foam_resource	How would you rank each of the individual parts of the foaming depopulation method?	Required resources
Post-Q	QC3: foam_unpleasant	How would you rank each of the individual parts of the foaming depopulation method?	Aesthetics (unpleasant to observe)
Post-Q	QC3: foam_overallmethod	How would you rank each of the individual parts of the foaming depopulation method?	Overall method
Post-Q	QC4: CO2_overallmethod	Compared to gas-based Carbon-Dioxide (CO2) methodology for depopulation purposes, and considering the method as a whole, how does water-based foaming rank in your opinion?	Overall method
Post-Q	QC4: CO2_logistics	Compared to gas-based Carbon-Dioxide (CO2) methodology for depopulation purposes, and considering the method as a whole, how does water-based foaming rank in your opinion?	Logistics
Post-Q	QC4: CO2_welfare	Compared to gas-based Carbon-Dioxide (CO2) methodology for depopulation purposes, and considering the method as a whole, how does water-based foaming rank in your opinion?	Animal welfare
Post-Q	QC4: CO2_speed	Compared to gas-based Carbon-Dioxide (CO2) methodology for depopulation purposes, and considering the method as a whole, how does water-based foaming rank in your opinion?	Speed
Post-Q	QC4: CO2_safety	Compared to gas-based Carbon-Dioxide (CO2) methodology for depopulation purposes, and considering the method as a whole, how does water-based foaming rank in your opinion?	Personnel safety
Post-Q	QC4: CO2_resource	Compared to gas-based Carbon-Dioxide (CO2) methodology for depopulation purposes, and considering the method as a whole, how does water-based foaming rank in your opinion?	Required resources
Post-Q	QC4: CO2_unpleasant	Compared to gas-based Carbon-Dioxide (CO2) methodology for depopulation purposes, and considering the method as a whole, how does water-based foaming rank in your opinion?	Aesthetics (unpleasant to observe)
Post-Q	QC4: CO2_noopinion	Compared to gas-based Carbon-Dioxide (CO2) methodology for depopulation purposes, and considering the method as a whole, how does water-based foaming rank in your opinion?	No opinion/not qualified to judge
Post-Q	QC5: bolt_overallmethod	Compared to penetrating or non-penetrating captive bolt methodology for depopulation purposes, and considering the method as a whole, how does water-based foaming rank in your opinion?	Overall method
Post-Q	QC5: bolt_logistics	Compared to penetrating or non-penetrating captive bolt methodology for depopulation purposes, and considering the method as a whole, how does water-based foaming rank in your opinion?	Logistics
Post-Q	QC5: bolt_welfare	Compared to penetrating or non-penetrating captive bolt methodology for depopulation purposes, and considering the method as a whole, how does water-based foaming rank in your opinion?	Animal welfare
Post-Q	QC5: bolt_speed	Compared to penetrating or non-penetrating captive bolt methodology for depopulation purposes, and considering the method as a whole, how does water-based foaming rank in your opinion?	Speed
Post-Q	QC5: bolt_safety	Compared to penetrating or non-penetrating captive bolt methodology for depopulation purposes, and considering the method as a whole, how does water-based foaming rank in your opinion?	Personnel safety
Post-Q	QC5: bolt_resource	Compared to penetrating or non-penetrating captive bolt methodology for depopulation purposes, and considering the method as a whole, how does water-based foaming rank in your opinion?	Required resources
Post-Q	QC5: bolt_unpleasant	Compared to penetrating or non-penetrating captive bolt methodology for depopulation purposes, and considering the method as a whole, how does water-based foaming rank in your opinion?	Aesthetics (unpleasant to observe)
Post-Q	QC5: bolt_noopinion	Compared to penetrating or non-penetrating captive bolt methodology for depopulation purposes, and considering the method as a whole, how does water-based foaming rank in your opinion?	No opinion/not qualified to judge
Post-Q	QC6: gunshot_overallmethod	Compared to gunshot methodology for depopulation purposes, and considering the method as a whole, how does water-based foaming rank in your opinion?	Overall method
Post-Q	QC6: gunshot_logistics	Compared to gunshot methodology for depopulation purposes, and considering the method as a whole, how does water-based foaming rank in your opinion?	Logistics
Post-Q	QC6: gunshot_welfare	Compared to gunshot methodology for depopulation purposes, and considering the method as a whole, how does water-based foaming rank in your opinion?	Animal welfare
Post-Q	QC6: gunshot_speed	Compared to gunshot methodology for depopulation purposes, and considering the method as a whole, how does water-based foaming rank in your opinion?	Speed
Post-Q	QC6: gunshot_safety	Compared to gunshot methodology for depopulation purposes, and considering the method as a whole, how does water-based foaming rank in your opinion?	Personnel safety
Post-Q	QC6: gunshot_resource	Compared to gunshot methodology for depopulation purposes, and considering the method as a whole, how does water-based foaming rank in your opinion?	Required resources
Post-Q	QC6: gunshot_unpleasant	Compared to gunshot methodology for depopulation purposes, and considering the method as a whole, how does water-based foaming rank in your opinion?	Aesthetics (unpleasant to observe)
Post-Q	QC6: gunshot_noopinion	Compared to gunshot methodology for depopulation purposes, and considering the method as a whole, how does water-based foaming rank in your opinion?	No opinion/not qualified to judge
Post-Q	QC7: electro_overallmethod	Compared to electrocution methodology for depopulation purposes, and considering the method as a whole, how does water-based foaming rank in your opinion?	Overall method
Post-Q	QC7: electro_logistics	Compared to electrocution methodology for depopulation purposes, and considering the method as a whole, how does water-based foaming rank in your opinion?	Logistics
Post-Q	QC7: electro_welfare	Compared to electrocution methodology for depopulation purposes, and considering the method as a whole, how does water-based foaming rank in your opinion?	Animal welfare
Post-Q	QC7: electro_speed	Compared to electrocution methodology for depopulation purposes, and considering the method as a whole, how does water-based foaming rank in your opinion?	Speed
Post-Q	QC7: electro_safety	Compared to electrocution methodology for depopulation purposes, and considering the method as a whole, how does water-based foaming rank in your opinion?	Personnel safety
Post-Q	QC7: electro_resource	Compared to electrocution methodology for depopulation purposes, and considering the method as a whole, how does water-based foaming rank in your opinion?	Required resources
Post-Q	QC7: electro_unpleasant	Compared to electrocution methodology for depopulation purposes, and considering the method as a whole, how does water-based foaming rank in your opinion?	Aesthetics (unpleasant to observe)
Post-Q	QC7: electro_noopinion	Compared to electrocution methodology for depopulation purposes, and considering the method as a whole, how does water-based foaming rank in your opinion?	No opinion/not qualified to judge
Post-Q	QD1: freq_EU_decision	How often do you think about previous euthanasia decisions made by yourself or colleagues?
Post-Q	QD3: mental_fortitude	Would the foaming method be cause for concern regarding the mental fortitude of the staff/caretaker?
Post-Q	QD6: Upset	During or immediately after this trial, have you felt upset as something reminded you of a stressful experience from the past?
Post-Q	QD7: Reminding	During or immediately after this trial, have you avoided activities or situations because they reminded you of a stressful experience from the past?
Post-Q	QD8: Irritable	During or immediately after this trial, have you felt irritable or had angry outbursts?
Post-Q	QD9: Difficult_concentrate	During or immediately after this trial, have you felt difficulty concentrating?
Post-Q	QD10: Jumpy	During or immediately after this trial, have you felt jumpy or easily startled?
Follow-Q	Q1: pre-assigned_number	What is your pre-assigned questionnaire number? It will be written on the piece of paper that had the link for this survey.
Follow-Q	Q2: disturb_memory	Since you participated in the foaming depopulation trial a few weeks ago, have you experienced repeated, disturbing memories, thoughts, or images from the depopulation trial?
Follow-Q	Q3: upset	Since you participated in the foaming depopulation trial a few weeks ago, have you experienced feeling very upset when something reminded you about the depopulation trial?
Follow-Q	Q4: avoid	Since you participated in the foaming depopulation trial a few weeks ago, have you avoided activities or situations because they reminded you about the foaming trial?
Follow-Q	Q5: angry	Since you participated in the foaming depopulation trial a few weeks ago, have you felt irritable or had angry outbursts?
Follow-Q	Q6: difficult_concentration	Since you participated in the foaming depopulation trial a few weeks ago, have you had difficulty concentrating?
Follow-Q	Q7: jumpy_startle	Since you participated in the foaming depopulation trial a few weeks ago, have you felt jumpy or easily startled?

## Sheet: Pre-observation survey - A1
Questionnaire_no	QA1: Role
1	Educator/Researcher
2	Educator/Researcher
2	Animal welfare professional
3	Veterinarian
4	Other
5	Animal health official
6	Other
7	Other
8	Other
9	Veterinarian
9	Animal health official
10	Educator/Researcher
11	Animal welfare professional
12	Animal health official
13	Animal health official
14	Animal health official
15	Other
16	Animal health official
17	Educator/Researcher
18	Veterinarian
19	Educator/Researcher
21	Veterinarian
22	Animal health official
23	Animal health official
25	Educator/Researcher
30	Animal health official
31	Animal health official
32	Other
33	Educator/Researcher
34	Veterinarian
35	Educator/Researcher
36	Educator/Researcher
37	Veterinarian
37	Animal health official
40	Veterinarian
51	Veterinarian
52	Educator/Researcher
53	Educator/Researcher
54	Farm owner
55	Other
56	Veterinarian
57	Other
58	Educator/Researcher
59	Veterinarian
60	Educator/Researcher

## Sheet: Pre-observation survey
Questionnaire_no	Trial	QA2: Yrs_work_industry	QA3: AVMA_awareness	QA4: AVMA_knowledge	QA5: AVMA_refer	QA7-1: Obs_blunt	QA7-2: Obs_non-pen_bolt	QA7-3: Obs_pen_bolt	QA7-4: Obs_electrocution	QA7-5: Obs_CO2	QA7-6: Obs_Gunshot	QA7-7_1: Obs_Other	QA7-7_2: Specify	QA13: depop_perform	QA16-1: Obs_foam	QB1: foam_better_EU	QB2: foam_better_depop	QB3: multiple_animal	QB4: move_stress	QB5: move_effective	QB6: escape_attempt	QB7: vocalization	QB8: Suffering	QC1: fill_time	QC2: vocal_stop_time	QC3: movement_stop_time	QC4: unconscious_percent
1	1	30	2 No	2 No	2 No	1 Yes	2 No	2 No	2 No	2 No	1 Yes	2 No		2 No	3 No	2 Agree	2 Agree	1 Strongly agree	3 Neither agree nor disagree	2 Agree	1 One or less	2 Some (1-5)	3 Some	2	3	3	98
2	1		1 Yes		2 No	1 Yes	1 Yes	1 Yes	1 Yes	1 Yes	1 Yes			2 No	3 No	1 Strongly agree	1 Strongly agree	1 Strongly agree	1 Strongly agree	2 Agree	3 6-10	2 Some (1-5)	2 Little	5	3	3	100
3	1	25	1 Yes	2 No	2 No	1 Yes	1 Yes	1 Yes	1 Yes	1 Yes	2 No	1 Yes	Pentobarb, Exsang w/ anesthetic	2 No	3 No	4 Disagree	3 Neither agree nor disagree	2 Agree	4 Disagree	3 Neither agree nor disagree	3 6-10	3 Frequent (>5)	3 Some	3	3	5	80
4	1	0	2 No	2 No	2 No	2 No	1 Yes	2 No	2 No	2 No	2 No	1 Yes	Exsanguination	2 No	3 No	3 Neither agree nor disagree	3 Neither agree nor disagree	2 Agree	3 Neither agree nor disagree	2 Agree	1 One or less	2 Some (1-5)	3 Some	30	10	20	100
5	1	3	1 Yes	1 Yes	1 Yes	2 No	2 No	1 Yes	1 Yes	2 No	1 Yes	2 No		1 Yes	3 No	3 Neither agree nor disagree	3 Neither agree nor disagree	1 Strongly agree	3 Neither agree nor disagree	1 Strongly agree	2 2-5	2 Some (1-5)	2 Little	15	5	5	95
6	1	0	2 No	2 No	1 Yes	2 No	2 No	1 Yes	2 No	1 Yes	2 No	1 Yes	IV injection	2 No	3 No	3 Neither agree nor disagree	3 Neither agree nor disagree	2 Agree	3 Neither agree nor disagree	2 Agree	2 2-5	2 Some (1-5)	2 Little	5	5	5	100
7	1	9	1 Yes	1 Yes	2 No	1 Yes	1 Yes	1 Yes	1 Yes	1 Yes	1 Yes	2 No		2 No	2 Yes (in the US)	2 Agree	2 Agree	2 Agree	1 Strongly agree	2 Agree	1 One or less	2 Some (1-5)	2 Little	3	2	2	100
8	1	0	2 No	2 No	2 No	2 No	2 No	2 No	2 No	1 Yes	2 No	2 No		2 No	3 No	4 Disagree	4 Disagree	2 Agree	3 Neither agree nor disagree	3 Neither agree nor disagree	1 One or less	2 Some (1-5)	2 Little	3	5	10	100
9	1	27	1 Yes	1 Yes	1 Yes	1 Yes	1 Yes	2 No	1 Yes	1 Yes	1 Yes	2 No		1 Yes	2 Yes (in the US)	4 Disagree	2 Agree	2 Agree	4 Disagree	2 Agree	3 6-10	3 Frequent (>5)	3 Some	15	5	7	80
10	1	10	2 No	2 No	2 No	2 No	2 No	2 No	2 No	2 No	2 No	1 Yes	Injection	2 No	3 No	1 Strongly agree	1 Strongly agree	1 Strongly agree	3 Neither agree nor disagree	3 Neither agree nor disagree	2 2-5	3 Frequent (>5)	2 Little	3	3	5	90
11	1	14	1 Yes	1 Yes	1 Yes	1 Yes	1 Yes	1 Yes	1 Yes	1 Yes	1 Yes	2 No		1 Yes	3 No	4 Disagree	3 Neither agree nor disagree	1 Strongly agree	3 Neither agree nor disagree	2 Agree	1 One or less	1 None	2 Little	2	15	2	100
12	1	2	1 Yes	1 Yes	1 Yes	2 No	1 Yes	1 Yes	1 Yes	1 Yes	2 No	2 No			2 Yes (in the US)	2 Agree	2 Agree	1 Strongly agree	4 Disagree	1 Strongly agree	2 2-5	2 Some (1-5)	2 Little	3	5	10	100
13	1	38	1 Yes	1 Yes	1 Yes	1 Yes	1 Yes	1 Yes	1 Yes	1 Yes	1 Yes	1 Yes	Injection	1 Yes	2 Yes (in the US)	2 Agree	2 Agree	1 Strongly agree	3 Neither agree nor disagree	1 Strongly agree	3 6-10	3 Frequent (>5)	3 Some	15	10	15	90
14	1		1 Yes	1 Yes	1 Yes	2 No	2 No	2 No	2 No	1 Yes	1 Yes	1 Yes	Barbituate injection	1 Yes	3 No	1 Strongly agree	2 Agree	1 Strongly agree	3 Neither agree nor disagree	3 Neither agree nor disagree	1 One or less	2 Some (1-5)	2 Little	5	5	7	95
15	1	1	2 No	2 No	2 No	1 Yes	2 No	1 Yes	2 No	1 Yes	1 Yes	2 No		2 No	3 No	2 Agree	2 Agree	2 Agree	2 Agree	2 Agree	2 2-5	2 Some (1-5)	2 Little	15	18	20	75
16	1	25	1 Yes	1 Yes	1 Yes	1 Yes	1 Yes	1 Yes	2 No	1 Yes	1 Yes	2 No		1 Yes	2 Yes (in the US)	2 Agree	2 Agree	2 Agree	4 Disagree		3 6-10	2 Some (1-5)	3 Some	15	8	10	100
17	1	20	1 Yes														2 Agree	2 Agree	3 Neither agree nor disagree	2 Agree	2 2-5	2 Some (1-5)	1 None	5	5	7	100
18	1	3	1 Yes	1 Yes	1 Yes	2 No	2 No	1 Yes	2 No	2 No	1 Yes	1 Yes	Cervical dislocation, IV injection	1 Yes	2 Yes (in the US)	3 Neither agree nor disagree	2 Agree	2 Agree	3 Neither agree nor disagree	3 Neither agree nor disagree	3 6-10	3 Frequent (>5)	2 Little	5	5	5	100
19	1	15	1 Yes																					0	0	0
21	1	0	1 Yes	1 Yes	2 No	2 No	2 No	1 Yes	1 Yes	1 Yes	2 No	1 Yes	Injection	2 No	3 No	4 Disagree	2 Agree	1 Strongly agree	2 Agree	1 Strongly agree	4 >10	3 Frequent (>5)	4 Substantial	5	7	7	95
22	1	3	1 Yes	2 No	1 Yes	2 No	2 No	1 Yes	1 Yes	2 No	1 Yes	2 No		2 No	3 No	3 Neither agree nor disagree	3 Neither agree nor disagree	2 Agree	3 Neither agree nor disagree	2 Agree	4 >10	3 Frequent (>5)	3 Some	10	5	5	75
23	1	6	1 Yes	1 Yes	1 Yes	1 Yes	1 Yes	1 Yes	1 Yes	1 Yes	1 Yes	1 Yes	Cervical dislocation; Euth solution	1 Yes	2 Yes (in the US)	4 Disagree	3 Neither agree nor disagree	1 Strongly agree	4 Disagree	2 Agree	3 6-10	2 Some (1-5)	2 Little	20	10	15	95
25	1	0	1 Yes	2 No	2 No	2 No	1 Yes	2 No	2 No	2 No	2 No	1 Yes	Barbiturice	2 No	3 No	4 Disagree	3 Neither agree nor disagree	1 Strongly agree	4 Disagree	1 Strongly agree	3 6-10	3 Frequent (>5)	3 Some	5	7	10	100
30	1	24	2 No	1 Yes	1 Yes	1 Yes	2 No	1 Yes	1 Yes	2 No	1 Yes	2 No		1 Yes	3 No	2 Agree	2 Agree	1 Strongly agree	2 Agree	2 Agree	1 One or less	2 Some (1-5)	2 Little	5	3	4	90
31	1	15	1 Yes	1 Yes	1 Yes	1 Yes	2 No	1 Yes	1 Yes	1 Yes	1 Yes	2 No		2 No	3 No	3 Neither agree nor disagree	2 Agree	2 Agree	3 Neither agree nor disagree	3 Neither agree nor disagree	2 2-5	2 Some (1-5)	3 Some	3	4	4	90
32	1	0	1 Yes	2 No	2 No	2 No	2 No	2 No	2 No	1 Yes	2 No	1 Yes	Euthanasia solution	2 No	3 No	4 Disagree	2 Agree	2 Agree	4 Disagree	3 Neither agree nor disagree	2 2-5	2 Some (1-5)
33	1	20	1 Yes	2 No	2 No	2 No	2 No	2 No	2 No	2 No	2 No	2 No		2 No	3 No	3 Neither agree nor disagree	3 Neither agree nor disagree	3 Neither agree nor disagree	3 Neither agree nor disagree	3 Neither agree nor disagree	1 One or less	2 Some (1-5)	3 Some	3	8	10	100
34	1	43	1 Yes	1 Yes	1 Yes	2 No	2 No	1 Yes	2 No	2 No	1 Yes	1 Yes	IV barbiturates	1 Yes	3 No	3 Neither agree nor disagree	3 Neither agree nor disagree	1 Strongly agree	2 Agree	2 Agree	1 One or less	2 Some (1-5)	2 Little	10	10	10	100
35	1	28	1 Yes	2 No	1 Yes	1 Yes	2 No	1 Yes	1 Yes	1 Yes	1 Yes	1 Yes	Blunt trauma (rabbit), Exsanguination, barbituric overdose	1 Yes	3 No	3 Neither agree nor disagree	3 Neither agree nor disagree	1 Strongly agree	3 Neither agree nor disagree	2 Agree	3 6-10	3 Frequent (>5)	3 Some	30	20	20	80
36	1	10	1 Yes	2 No	2 No	1 Yes	1 Yes	1 Yes	2 No	1 Yes	1 Yes	2 No		2 No	3 No	2 Agree	1 Strongly agree	1 Strongly agree	2 Agree	3 Neither agree nor disagree	2 2-5	2 Some (1-5)	2 Little	15	20	25	100
37	1	2	1 Yes	1 Yes	2 No	2 No	2 No	2 No	2 No	2 No	2 No	1 Yes	Injectable	2 No	3 No	2 Agree	2 Agree	1 Strongly agree	3 Neither agree nor disagree	3 Neither agree nor disagree	2 2-5	2 Some (1-5)	2 Little	2	3	4	100
40	1	15	1 Yes	1 Yes	1 Yes	1 Yes	1 Yes	1 Yes	1 Yes	1 Yes	1 Yes	1 Yes	Pithing, chemical	1 Yes	1 Yes (not in the US)	2 Agree	3 Neither agree nor disagree	1 Strongly agree	3 Neither agree nor disagree	1 Strongly agree	1 One or less	2 Some (1-5)	1 None	3	2	3	99
51	1	25	1 Yes	2 No	1 Yes	1 Yes	1 Yes	1 Yes	2 No	2 No	1 Yes	1 Yes	Barbiturate	2 No	3 No	4 Disagree	4 Disagree	2 Agree	4 Disagree	2 Agree	2 2-5	2 Some (1-5)	3 Some	20	25	25	95
52	2	1	1 Yes	1 Yes	2 No	2 No	2 No	2 No	2 No	2 No	2 No	2 No		2 No	3 No	2 Agree	2 Agree	1 Strongly agree	3 Neither agree nor disagree	3 Neither agree nor disagree	2 2-5	2 Some (1-5)	2 Little	10	5	5	90
53	2	6	1 Yes	2 No	1 Yes	2 No	2 No	2 No	2 No	2 No	2 No	1 Yes	Euthosol	2 No	3 No	1 Strongly agree	2 Agree	1 Strongly agree	3 Neither agree nor disagree	3 Neither agree nor disagree	3 6-10	2 Some (1-5)	2 Little	10	3	5	95
54	2	40+	2 No	2 No	2 No	2 No	2 No	2 No	2 No	2 No	1 Yes	2 No		2 No	3 No	3 Neither agree nor disagree	3 Neither agree nor disagree	2 Agree	3 Neither agree nor disagree	2 Agree	2 2-5	2 Some (1-5)	2 Little	1	0.17	2	100
55	2	0	2 No	2 No	2 No	2 No	2 No	2 No	1 Yes	2 No	2 No	2 No		2 No	3 No	3 Neither agree nor disagree	3 Neither agree nor disagree	3 Neither agree nor disagree	4 Disagree	2 Agree	3 6-10	2 Some (1-5)	3 Some	5	6	8	90
56	2	3	1 Yes	1 Yes		2 No	1 Yes	1 Yes	2 No	1 Yes	1 Yes	2 No		1 Yes	2 Yes (in the US)	2 Agree	2 Agree	2 Agree	4 Disagree	2 Agree	1 One or less	1 None	2 Little	1	3	2	100
57	2	0	2 No	2 No	2 No	1 Yes	2 No	1 Yes	2 No	2 No	2 No	2 No		2 No	3 No	3 Neither agree nor disagree	3 Neither agree nor disagree	2 Agree	2 Agree	2 Agree	1 One or less	2 Some (1-5)	2 Little	10	15	10	100
58	2	0	1 Yes	1 Yes	2 No	2 No	2 No	2 No	2 No	2 No	2 No	1 Yes	Injection	2 No	3 No	2 Agree	2 Agree	1 Strongly agree	4 Disagree	2 Agree	4 >10	2 Some (1-5)	2 Little	10	5	10	95
59	2	35	1 Yes	1 Yes	1 Yes	1 Yes	1 Yes	1 Yes	1 Yes	2 No	1 Yes	2 No		1 Yes	3 No	2 Agree	2 Agree	2 Agree	4 Disagree	2 Agree	2 2-5	3 Frequent (>5)	3 Some	15	10	12	90
60	2	0	2 No	2 No	2 No	2 No	2 No	2 No	2 No	2 No	2 No	1 Yes	Lethal injection	2 No	3 No	3 Neither agree nor disagree	3 Neither agree nor disagree	2 Agree	4 Disagree	2 Agree	2 2-5	2 Some (1-5)	2 Little	5	5	7	100

## Sheet: Post-observation survey
Questionnaire_no	Trial	QA1-1: Obs_location	QA3: Ensure_good_depop	QA4: less_stressful	QA6: move_cease_time	QA7: escape_attempt	QA8: vocalization	QB1: fill_time	QB2: vocal_stop_time	QB3: movement_stop_time	QB4: unconscious_percent	QD1: freq_EU_decision	QD3: mental_fortitude	QD6: Upset	QD7: Reminding	QD8: Irritable	QD9: Difficult_concentrate	QD10: Jumpy
1	1	3 On ground beside trailer	2 Agree	2 Agree	1	1 One or less	1 None	1	1.5	2	100	2 Occasionally	2 No	1 Not at all	1 Not at all	1 Not at all	1 Not at all	1 Not at all
2	1	1 On top of the trailer	1 Strongly agree	2 Agree	2	1 One or less	1 None	3	0	2	100	1 Never	2 No	1 Not at all	1 Not at all	1 Not at all	1 Not at all	1 Not at all
3	1	1 On top of the trailer	2 Agree	4 Disagree	1	2 2-5	2 Some (1-5)	2	1	2	100	3 Frequently	1 Yes	1 Not at all	1 Not at all	1 Not at all	1 Not at all	1 Not at all
4	1
5	1	3 On ground beside trailer	2 Agree	3 Neither agree nor disagree	2	2 2-5	1 None	1.5		2	100	2 Occasionally	2 No	1 Not at all	1 Not at all	1 Not at all	1 Not at all	1 Not at all
6	1	2 level with trailer roof	2 Agree	4 Disagree	3	1 One or less	1 None					1 Never	2 No	1 Not at all	1 Not at all	1 Not at all	1 Not at all	1 Not at all
7	1	2 level with trailer roof	1 Strongly agree	2 Agree	2	1 One or less	1 None	2	1	2	100	2 Occasionally	1 Yes	1 Not at all	1 Not at all	1 Not at all	1 Not at all	1 Not at all
8	1	1 On top of the trailer	3 Neither agree nor disagree	4 Disagree	3	1 One or less	2 Some (1-5)	1	3	3	100	2 Occasionally	1 Yes	2 A little bit	1 Not at all	1 Not at all	1 Not at all	1 Not at all
9	1	2 level with trailer roof	1 Strongly agree	3 Neither agree nor disagree	1	1 One or less	1 None	1		2	100	2 Occasionally	2 No	1 Not at all	1 Not at all	1 Not at all	1 Not at all	1 Not at all
10	1	3 On ground beside trailer	1 Strongly agree	2 Agree	2	1 One or less	1 None	1	0	1.5	100	2 Occasionally	2 No	1 Not at all	1 Not at all	1 Not at all	1 Not at all	1 Not at all
11	1	2 level with trailer roof	1 Strongly agree	3 Neither agree nor disagree	2	1 One or less	1 None	2	0	2.5	100	2 Occasionally	2 No	1 Not at all	1 Not at all	1 Not at all	1 Not at all	1 Not at all
12	1	3 On ground beside trailer	1 Strongly agree	3 Neither agree nor disagree	2	1 One or less	1 None	1	0	2	100	2 Occasionally	1 Yes	2 A little bit	1 Not at all	1 Not at all	1 Not at all	1 Not at all
13	1	2 level with trailer roof	1 Strongly agree	3 Neither agree nor disagree	2	1 One or less	1 None	1	0	2	100	2 Occasionally	1 Yes	1 Not at all	1 Not at all	1 Not at all	1 Not at all	1 Not at all
14	1	2 level with trailer roof	1 Strongly agree	3 Neither agree nor disagree	2	1 One or less	1 None	1	0	2	100	2 Occasionally	1 Yes	1 Not at all	1 Not at all	1 Not at all	1 Not at all	1 Not at all
15	1	2 level with trailer roof	2 Agree	2 Agree	2	2 2-5	2 Some (1-5)	1.5	1	2	100	2 Occasionally	2 No	1 Not at all	1 Not at all	1 Not at all	1 Not at all	1 Not at all
16	1	3 On ground beside trailer	2 Agree	4 Disagree	2	2 2-5	1 None	1	0	1.5	100	3 Frequently	1 Yes	1 Not at all	1 Not at all	1 Not at all	1 Not at all	1 Not at all
17	1	1 On top of the trailer	1 Strongly agree	2 Agree	2	1 One or less	2 Some (1-5)	1.5	1	2	100	2 Occasionally	2 No	1 Not at all	1 Not at all	1 Not at all	1 Not at all	1 Not at all
18	1	2 level with trailer roof	2 Agree	3 Neither agree nor disagree	2	1 One or less	2 Some (1-5)	1.2		2	100	2 Occasionally	1 Yes	2 A little bit	1 Not at all	2 A little bit	1 Not at all	1 Not at all
19	1
21	1	2 level with trailer roof	1 Strongly agree	2 Agree	1	1 One or less	1 None	1		2	100	2 Occasionally	2 No	1 Not at all	1 Not at all	1 Not at all	1 Not at all	1 Not at all
22	1	3 On ground beside trailer	2 Agree	3 Neither agree nor disagree	2	1 One or less	1 None	1.5	0	2	100		2 No	1 Not at all	1 Not at all	1 Not at all	1 Not at all	1 Not at all
23	1	2 level with trailer roof	2 Agree	3 Neither agree nor disagree	2	1 One or less	1 None	1	0	2	100	2 Occasionally	1 Yes	2 A little bit	1 Not at all	1 Not at all	1 Not at all	1 Not at all
25	1	3 On ground beside trailer	1 Strongly agree	3 Neither agree nor disagree	2	1 One or less	1 None	1	0	2	100	2 Occasionally	1 Yes	1 Not at all	1 Not at all	1 Not at all	1 Not at all	1 Not at all
30	1	1 On top of the trailer	2 Agree	2 Agree	7	1 One or less	1 None	3	4	6	100	2 Occasionally	1 Yes	1 Not at all	1 Not at all	1 Not at all	1 Not at all	1 Not at all
31	1	2 level with trailer roof	2 Agree	2 Agree	2.5	1 One or less	1 None	3	1	2.5	100	3 Frequently	2 No	1 Not at all	1 Not at all	1 Not at all	1 Not at all	1 Not at all
32	1	2 level with trailer roof	2 Agree	4 Disagree	2	2 2-5	1 None			2	100		2 No	1 Not at all	1 Not at all	1 Not at all	1 Not at all	1 Not at all
33	1	2 level with trailer roof	1 Strongly agree	3 Neither agree nor disagree	1.5	2 2-5	1 None	1		2	100			1 Not at all	1 Not at all	1 Not at all	1 Not at all	1 Not at all
34	1	2 level with trailer roof	2 Agree	2 Agree	2.5	1 One or less	2 Some (1-5)	2	2.5	2.5	100	2 Occasionally	2 No	1 Not at all	1 Not at all	1 Not at all	1 Not at all	1 Not at all
35	1	2 level with trailer roof	1 Strongly agree	1 Strongly agree	2.08	2 2-5	2 Some (1-5)	1.4	1	2.3	100	2 Occasionally	1 Yes	2 A little bit	1 Not at all	1 Not at all	2 A little bit	1 Not at all
37	1	2 level with trailer roof	1 Strongly agree	3 Neither agree nor disagree	2.12	2 2-5	2 Some (1-5)	1	1	2	100	2 Occasionally	2 No	2 A little bit	1 Not at all	1 Not at all	1 Not at all	1 Not at all
40	1	2 level with trailer roof	1 Strongly agree	2 Agree	1	1 One or less	1 None	1	0	1		3 Frequently	2 No	1 Not at all	1 Not at all	1 Not at all	1 Not at all	1 Not at all
51	1	2 level with trailer roof	1 Strongly agree	1 Strongly agree	2	1 One or less	1 None	1	0	2	100	2 Occasionally	1 Yes	2 A little bit	1 Not at all	1 Not at all	1 Not at all	1 Not at all
52	2	1+3	2 Agree	3 Neither agree nor disagree	1	1 One or less	2 Some (1-5)	1	1	2	100	1 Never	2 No	1 Not at all	1 Not at all	1 Not at all	1 Not at all	1 Not at all
53	2	1+3	1 Strongly agree	3 Neither agree nor disagree	2	1 One or less	1 None	1	0	2	100	1 Never	2 No	1 Not at all	1 Not at all	1 Not at all	1 Not at all	1 Not at all
54	2	1 On top of the trailer	1 Strongly agree	1 Strongly agree	1.25	1 One or less	1 None	0.8	20 sec	1.25	100	2 Occasionally	2 No	1 Not at all	1 Not at all	1 Not at all	1 Not at all	1 Not at all
55	2	1 On top of the trailer	2 Agree	1 Strongly agree	1	1 One or less	2 Some (1-5)	1	1	2	80	2 Occasionally	2 No	1 Not at all	1 Not at all	1 Not at all	1 Not at all	1 Not at all
56	2	1 On top of the trailer	1 Strongly agree	3 Neither agree nor disagree	3	2 2-5	1 None	1	0	3.5	100	2 Occasionally	2 No	1 Not at all	1 Not at all	1 Not at all	1 Not at all	1 Not at all
57	2	1+2+3	2 Agree	2 Agree	3	1 One or less	2 Some (1-5)	4	3	3	100	1 Never	1 Yes	1 Not at all	1 Not at all	1 Not at all	1 Not at all	1 Not at all
58	2	1+2+3	1 Strongly agree	2 Agree	5	2 2-5	1 None	3	0	5	100	1 Never	1 Yes	1 Not at all	1 Not at all	1 Not at all	1 Not at all	1 Not at all
59	2	1 On top of the trailer	1 Strongly agree	2 Agree	2	1 One or less	1 None	1	0	1	100	2 Occasionally	1 Yes	1 Not at all	1 Not at all	1 Not at all	1 Not at all	1 Not at all
60	2	1+3	2 Agree	3 Neither agree nor disagree	5	1 One or less	1 None	5	0	3.5	100	2 Occasionally	2 No	1 Not at all	1 Not at all	1 Not at all	1 Not at all	1 Not at all

## Sheet: Post-observation survey - C3-7
Questionnaire_no	QC3: foam_loading	QC3: foam_filling	QC3: foam_submerg	QC3: foam_open	QC3: foam_death	QC3: foam_overalllogistic	QC3: foam_welfare	QC3: foam_speed	QC3: foam_safety	QC3: foam_resource	QC3: foam_unpleasant	QC3: foam_overallmethod	QC4: CO2_overallmethod	QC4: CO2_logistics	QC4: CO2_welfare	QC4: CO2_speed	QC4: CO2_safety	QC4: CO2_resource	QC4: CO2_unpleasant	QC4: CO2_noopinion	QC5: bolt_overallmethod	QC5: bolt_logistics	QC5: bolt_welfare	QC5: bolt_speed	QC5: bolt_safety	QC5: bolt_resource	QC5: bolt_unpleasant	QC5: bolt_noopinion	QC6: gunshot_overallmethod	QC6: gunshot_logistics	QC6: gunshot_welfare	QC6: gunshot_speed	QC6: gunshot_safety	QC6: gunshot_resource	QC6: gunshot_unpleasant	QC6: gunshot_noopinion	QC7: electro_overallmethod	QC7: electro_logistics	QC7: electro_welfare	QC7: electro_speed	QC7: electro_safety	QC7: electro_resource	QC7: electro_unpleasant	QC7: electro_noopinion
1	5 Very good	5 Very good	5 Very good		5 Very good	5 Very good	5 Very good	5 Very good	5 Very good	4 Good	5 Very good	5 Very good	3 Better	3 Better	3 Better	3 Better	3 Better	3 Better	3 Better	2 No	3 Better	3 Better	3 Better	3 Better	3 Better	3 Better	3 Better	2 No	3 Better	3 Better	3 Better	3 Better	3 Better	3 Better	3 Better	2 No	3 Better	3 Better	3 Better	3 Better	3 Better	3 Better	3 Better	2 No
2	5 Very good	5 Very good	5 Very good		5 Very good	5 Very good	4 Good	5 Very good	5 Very good	5 Very good	5 Very good	5 Very good	3 Better	3 Better	2 Same	3 Better	3 Better	3 Better	3 Better	2 No	3 Better	3 Better	3 Better	3 Better	3 Better	3 Better	3 Better	2 No	3 Better	3 Better	3 Better	3 Better	3 Better	3 Better	3 Better	2 No	3 Better	3 Better	3 Better	3 Better	3 Better	3 Better	3 Better	2 No
3	4 Good	4 Good	4 Good		4 Good	4 Good	3 Fair	4 Good	4 Good	4 Good	3 Fair		2 Same	3 Better	2 Same	3 Better	3 Better	2 Same	2 Same	2 No	2 Same	3 Better	1 Worse	1 Worse	3 Better	1 Worse	2 Same	2 No	3 Better	2 Same	3 Better	3 Better	1 Worse	3 Better	2 Same	2 No	2 Same	3 Better	1 Worse	1 Worse	1 Worse	2 Same	1 Worse	2 No
4
5	4 Good	5 Very good	5 Very good	4 Good	5 Very good	5 Very good	5 Very good	5 Very good	4 Good	4 Good	5 Very good	4 Good	3 Better	2 Same	3 Better	3 Better	2 Same	2 Same	3 Better	2 No	3 Better	1 Worse	3 Better	3 Better	2 Same	1 Worse	3 Better	2 No	3 Better	1 Worse	3 Better	3 Better	2 Same	1 Worse	3 Better	2 No	2 Same	2 Same	3 Better	3 Better	2 Same	2 Same	2 Same	2 No
6	3 Fair	3 Fair	5 Very good		4 Good	4 Good	4 Good	4 Good	4 Good	4 Good	3 Fair	4 Good	3 Better	3 Better	3 Better	3 Better	2 Same	3 Better	3 Better	2 No	3 Better	3 Better	3 Better	3 Better	3 Better	1 Worse	3 Better	2 No								1 Yes								1 Yes
7	4 Good	5 Very good	5 Very good		5 Very good	5 Very good	5 Very good	4 Good	5 Very good	5 Very good	4 Good	5 Very good	3 Better	3 Better	3 Better	3 Better	3 Better	3 Better	3 Better	2 No	3 Better	3 Better	3 Better	3 Better	3 Better	3 Better	3 Better	2 No	3 Better	3 Better	3 Better	3 Better	3 Better	3 Better	3 Better	2 No	3 Better	3 Better	3 Better	3 Better	3 Better	3 Better	3 Better	2 No
8	4 Good	5 Very good	5 Very good		5 Very good	5 Very good	4 Good	4 Good	5 Very good	5 Very good	3 Fair	4 Good	2 Same		2 Same		1 Worse			1 Yes	1 Worse	3 Better	1 Worse	1 Worse		1 Worse	2 Same	2 No	1 Worse	3 Better	1 Worse	1 Worse		1 Worse	2 Same	2 No	3 Better	2 Same	3 Better		3 Better	2 Same	3 Better	2 No
9	4 Good	5 Very good	5 Very good		5 Very good	5 Very good	4 Good	5 Very good	4 Good	5 Very good		4 Good	3 Better	3 Better	3 Better	3 Better	3 Better	3 Better	3 Better	2 No	3 Better	3 Better	1 Worse	2 Same	2 Same	3 Better	3 Better	2 No	3 Better	1 Worse	1 Worse	2 Same	3 Better	1 Worse	3 Better	2 No	2 Same	3 Better	2 Same	2 Same	3 Better	3 Better	3 Better	2 No
10	4 Good	5 Very good	5 Very good		5 Very good	5 Very good	5 Very good	5 Very good	5 Very good	5 Very good	3 Fair	5 Very good	3 Better	3 Better	3 Better	3 Better	3 Better	3 Better	3 Better	2 No	3 Better	3 Better	3 Better	3 Better	3 Better	2 Same	3 Better	2 No	3 Better	3 Better	3 Better	2 Same	3 Better	1 Worse	3 Better	2 No	3 Better	3 Better	3 Better	2 Same	3 Better	1 Worse	3 Better	2 No
11	4 Good	5 Very good	5 Very good		5 Very good	4 Good	4 Good	5 Very good	4 Good	5 Very good	4 Good	5 Very good	3 Better	2 Same	2 Same	2 Same	2 Same	1 Worse	2 Same	2 No	3 Better	1 Worse	3 Better	2 Same	3 Better	1 Worse	3 Better	2 No	3 Better	1 Worse	3 Better	2 Same	3 Better	1 Worse	3 Better	2 No	2 Same	2 Same	1 Worse	1 Worse	2 Same	2 Same	2 Same	2 No
12	4 Good	5 Very good	5 Very good		4 Good	4 Good	4 Good	5 Very good	3 Fair	4 Good	4 Good	4 Good	2 Same	3 Better	2 Same	3 Better	2 Same	3 Better	2 Same	2 No	3 Better	1 Worse	3 Better	3 Better	2 Same	1 Worse	3 Better	2 No	3 Better	1 Worse	3 Better	3 Better	3 Better	2 Same	3 Better	2 No	3 Better	3 Better	3 Better	3 Better	3 Better	3 Better	3 Better	2 No
13	4 Good	5 Very good	5 Very good		4 Good		5 Very good	5 Very good	4 Good	5 Very good	4 Good		2 Same		2 Same		2 Same	3 Better	2 Same	2 No	2 Same	3 Better	2 Same	3 Better	2 Same	2 Same	3 Better	2 No								1 Yes								1 Yes
14	5 Very good	5 Very good	5 Very good		5 Very good	5 Very good	5 Very good	5 Very good	4 Good	5 Very good	5 Very good	5 Very good	2 Same	3 Better	2 Same	2 Same	2 Same	3 Better	2 Same	2 No	3 Better	3 Better	3 Better	3 Better	3 Better	3 Better	3 Better	2 No	3 Better	3 Better	3 Better	3 Better	3 Better	3 Better	3 Better	2 No								1 Yes
15	4 Good	4 Good	4 Good		4 Good	4 Good	4 Good	4 Good	5 Very good		4 Good	4 Good	3 Better	2 Same	3 Better	3 Better	3 Better	2 Same	3 Better	2 No	3 Better	3 Better	3 Better	3 Better	3 Better	3 Better	3 Better	2 No	3 Better	3 Better	3 Better	3 Better	3 Better	3 Better	3 Better	2 No	3 Better	3 Better	2 Same	3 Better	2 Same	2 Same	3 Better	2 No
16	4 Good	5 Very good	5 Very good		4 Good	4 Good	4 Good	5 Very good	4 Good	5 Very good	4 Good	4 Good	2 Same	3 Better	2 Same	3 Better	2 Same	3 Better	2 Same	2 No	3 Better	2 Same	3 Better	3 Better	3 Better	1 Worse	3 Better	2 No	3 Better	1 Worse	3 Better	3 Better	3 Better	1 Worse	3 Better	2 No	2 Same	3 Better	2 Same	2 Same	2 Same	3 Better	3 Better	2 No
17	4 Good	5 Very good	5 Very good		5 Very good	5 Very good	5 Very good	5 Very good	5 Very good	4 Good	5 Very good	5 Very good	3 Better	3 Better	3 Better	3 Better	3 Better	2 Same	3 Better	2 No	3 Better	3 Better	3 Better	3 Better	3 Better	1 Worse	3 Better	2 No	3 Better	3 Better	2 Same	3 Better	2 Same	1 Worse	3 Better	2 No	3 Better	3 Better	3 Better	3 Better	3 Better	1 Worse	3 Better	2 No
18	4 Good	5 Very good	5 Very good		5 Very good	4 Good	4 Good	5 Very good	3 Fair	4 Good	4 Good	4 Good	3 Better	2 Same	3 Better	3 Better	2 Same	2 Same	3 Better	2 No	3 Better	1 Worse	2 Same	3 Better	3 Better	1 Worse	3 Better	2 No	3 Better	1 Worse	2 Same	3 Better	3 Better	1 Worse	3 Better	2 No								1 Yes
19
21	3 Fair	5 Very good	5 Very good		5 Very good	4 Good	4 Good	5 Very good	4 Good	3 Fair	4 Good	4 Good	3 Better	3 Better	3 Better	3 Better	2 Same	3 Better	2 Same	2 No	3 Better	3 Better	2 Same	3 Better	3 Better	3 Better	3 Better	2 No	3 Better	3 Better	2 Same	3 Better	3 Better	3 Better	3 Better	2 No	3 Better	3 Better	2 Same	3 Better	3 Better	3 Better	3 Better	2 No
22	4 Good	5 Very good	5 Very good		4 Good	4 Good	4 Good	5 Very good	4 Good	4 Good	4 Good	4 Good								1 Yes	3 Better	3 Better	3 Better	3 Better	2 Same	3 Better	3 Better	2 No								1 Yes	3 Better	3 Better	2 Same	3 Better	3 Better	3 Better	3 Better	2 No
23	3 Fair	5 Very good	5 Very good		5 Very good	4 Good	5 Very good	5 Very good	5 Very good	3 Fair	5 Very good	4 Good	3 Better	3 Better	3 Better	3 Better	3 Better	3 Better	3 Better	2 No	2 Same	2 Same	2 Same	3 Better	3 Better	2 Same	3 Better	2 No	3 Better	2 Same	2 Same	3 Better	3 Better	2 Same	3 Better	2 No	2 Same	1 Worse	2 Same	2 Same	2 Same	1 Worse	3 Better	2 No
25	4 Good	5 Very good	5 Very good		4 Good	4 Good	4 Good	5 Very good	4 Good	4 Good	4 Good	5 Very good	3 Better	3 Better	2 Same		3 Better			1 Yes	3 Better	3 Better	2 Same	3 Better	3 Better	1 Worse	3 Better	2 No	3 Better	3 Better	3 Better	3 Better	3 Better	1 Worse	3 Better	2 No								1 Yes
30	5 Very good	5 Very good	5 Very good		5 Very good	5 Very good	5 Very good	5 Very good	5 Very good	5 Very good		5 Very good								1 Yes	3 Better	3 Better	3 Better	3 Better	3 Better	3 Better	3 Better	2 No	3 Better	3 Better	3 Better	3 Better	3 Better	3 Better	3 Better	2 No	3 Better	3 Better	3 Better	3 Better	3 Better	3 Better	3 Better	2 No
31	5 Very good	5 Very good	5 Very good		5 Very good	5 Very good	4 Good	4 Good	5 Very good	4 Good	4 Good	4 Good	3 Better	3 Better	3 Better	3 Better	2 Same	3 Better	3 Better	2 No	3 Better	2 Same	2 Same	3 Better	3 Better	2 Same	3 Better	2 No	3 Better	3 Better	3 Better	3 Better	3 Better	2 Same	3 Better	2 No	3 Better	3 Better	3 Better	3 Better	3 Better	2 Same	3 Better	2 No
32	3 Fair	5 Very good	5 Very good		5 Very good	3 Fair	4 Good	5 Very good	4 Good	3 Fair	3 Fair	4 Good								1 Yes								1 Yes								1 Yes								1 Yes
33	5 Very good	5 Very good	5 Very good		5 Very good	5 Very good	4 Good	5 Very good	5 Very good	4 Good	4 Good	5 Very good								1 Yes								1 Yes								1 Yes								1 Yes
34	5 Very good	5 Very good	5 Very good		5 Very good	5 Very good	5 Very good	5 Very good	5 Very good	5 Very good	5 Very good	5 Very good	2 Same	3 Better	2 Same	3 Better	3 Better	3 Better	2 Same	2 No	3 Better	3 Better	2 Same	3 Better	3 Better	3 Better	3 Better	2 No	3 Better	3 Better	2 Same	3 Better	3 Better	3 Better	3 Better	2 No	3 Better	3 Better	3 Better	2 Same	3 Better	3 Better	3 Better	2 No
35	5 Very good	5 Very good	5 Very good		5 Very good	5 Very good	5 Very good	5 Very good	4 Good		4 Good		3 Better	3 Better	3 Better	3 Better	3 Better	3 Better	3 Better	2 No	2 Same	3 Better	2 Same	3 Better	3 Better	1 Worse	2 Same	2 No	3 Better	1 Worse	2 Same	3 Better	3 Better	1 Worse	3 Better	2 No	3 Better	1 Worse	3 Better	3 Better	3 Better	2 Same	3 Better	2 No
37	4 Good	5 Very good	4 Good		4 Good	4 Good	3 Fair	5 Very good	4 Good	4 Good	4 Good	4 Good	2 Same	3 Better	2 Same	3 Better	3 Better	3 Better	2 Same	1 Yes								1 Yes								1 Yes								1 Yes
40	4 Good	5 Very good	4 Good		5 Very good	5 Very good	4 Good	5 Very good	5 Very good	5 Very good	4 Good	5 Very good	3 Better	3 Better	3 Better	3 Better	3 Better	3 Better	3 Better	2 No	3 Better	2 Same	3 Better	2 Same	3 Better	1 Worse	3 Better	2 No	3 Better	1 Worse	3 Better	2 Same	3 Better	1 Worse	3 Better	2 No	3 Better	2 Same	2 Same	2 Same	3 Better	3 Better	2 Same	2 No
51	5 Very good	5 Very good	5 Very good		5 Very good	5 Very good	3 Fair	5 Very good	5 Very good	5 Very good	3 Fair		3 Better	3 Better	2 Same	3 Better	3 Better	3 Better	2 Same	2 No	3 Better	3 Better	2 Same	3 Better	3 Better	3 Better	2 Same	2 No	3 Better	3 Better	2 Same	3 Better	3 Better	3 Better	2 Same	2 No	3 Better	3 Better	2 Same	3 Better	3 Better	3 Better	2 Same	2 No
52	5 Very good	4 Good	5 Very good		5 Very good	5 Very good	5 Very good	5 Very good	5 Very good	4 Good		4 Good	3 Better	2 Same	3 Better	3 Better	3 Better	1 Worse	3 Better	2 No								1 Yes								1 Yes								1 Yes
53	3 Fair	5 Very good	5 Very good		4 Good	4 Good	4 Good	5 Very good	4 Good	3 Fair	5 Very good	4 Good	3 Better	2 Same	3 Better	3 Better	2 Same	1 Worse	2 Same	2 No								1 Yes								1 Yes								1 Yes
54	5 Very good	5 Very good	5 Very good		5 Very good	5 Very good	5 Very good	5 Very good	5 Very good	5 Very good	5 Very good	5 Very good	3 Better	3 Better	2 Same	3 Better	3 Better	3 Better	3 Better	2 No	3 Better	3 Better	3 Better	3 Better	3 Better	3 Better	3 Better	2 No	3 Better	3 Better	3 Better	3 Better	3 Better	3 Better	3 Better	2 No	3 Better	3 Better	3 Better	3 Better	3 Better	3 Better	3 Better	2 No
55	5 Very good	5 Very good	5 Very good		5 Very good	5 Very good	5 Very good	5 Very good	5 Very good	5 Very good	5 Very good	5 Very good	3 Better	3 Better	3 Better	3 Better	3 Better	3 Better	3 Better	2 No	3 Better	3 Better	3 Better	3 Better	3 Better	3 Better	3 Better	2 No	3 Better	3 Better	3 Better	3 Better	3 Better	3 Better	3 Better	2 No	3 Better	3 Better	3 Better	3 Better	3 Better	3 Better	3 Better	2 No
56	5 Very good	5 Very good	5 Very good		5 Very good	5 Very good	4 Good	4 Good	4 Good	4 Good	4 Good	4 Good	3 Better	3 Better	3 Better	3 Better	3 Better	3 Better	3 Better	2 No	3 Better	3 Better	2 Same	3 Better	3 Better	1 Worse	3 Better	2 No	3 Better	3 Better	3 Better	3 Better	3 Better	3 Better	3 Better	2 No	3 Better	3 Better	3 Better	3 Better	3 Better	3 Better	3 Better	2 No
57	4 Good	5 Very good	5 Very good		4 Good	4 Good	5 Very good	5 Very good	4 Good	5 Very good	4 Good	5 Very good	3 Better	3 Better	3 Better	3 Better	3 Better	3 Better	3 Better	2 No	3 Better	3 Better	2 Same	3 Better	3 Better	1 Worse	3 Better	2 No	3 Better	3 Better	3 Better	3 Better	3 Better	3 Better	3 Better	2 No	3 Better	3 Better	3 Better	3 Better	3 Better	3 Better	3 Better	2 No
58	3 Fair	5 Very good	5 Very good		5 Very good	5 Very good	4 Good	4 Good	4 Good	4 Good	4 Good	4 Good	3 Better	2 Same	3 Better	3 Better	2 Same	1 Worse	3 Better	2 No	3 Better	3 Better	3 Better	3 Better	3 Better	1 Worse	3 Better	2 No	3 Better	3 Better	3 Better	3 Better	3 Better	3 Better	3 Better	2 No	3 Better	1 Worse	3 Better	3 Better	3 Better	1 Worse	3 Better	2 No
59	5 Very good	5 Very good	5 Very good		5 Very good	5 Very good	5 Very good	5 Very good	5 Very good	5 Very good	4 Good	5 Very good	3 Better	3 Better	3 Better	3 Better	3 Better	3 Better	3 Better	2 No	3 Better	3 Better	3 Better	3 Better	3 Better	3 Better	3 Better	2 No	3 Better	3 Better	3 Better	3 Better	3 Better	3 Better	3 Better	2 No	3 Better	3 Better	3 Better	3 Better	3 Better	3 Better	3 Better	2 No
60	4 Good	4 Good	4 Good		4 Good	4 Good	4 Good	5 Very good	3 Fair	2 Poor	4 Good	4 Good								1 Yes								1 Yes								1 Yes								1 Yes

## Sheet: Follow-up survey
Q2: disturb_memory	Q3: upset	Q4: avoid	Q5: angry	Q6: difficult_concentration	Q7: jumpy_startle
Not at all	Not at all	Not at all	Not at all	Not at all	Not at all
A little bit	Not at all	Not at all	Not at all	Not at all	Not at all
Not at all	Not at all	Not at all	Not at all	Not at all	Not at all
Not at all	Not at all	Not at all	Not at all	Not at all	Not at all
A little bit	Not at all	Not at all	Not at all	Not at all	Not at all
Not at all	Not at all	Not at all	Not at all	A little bit	Not at all
Not at all	Not at all	Not at all	Not at all	Not at all	Not at all
Not at all	Not at all	Not at all	Not at all	Not at all	Not at all
Not at all	Not at all	Not at all	Not at all	Not at all	Not at all
Not at all	Not at all	Not at all	Not at all	Not at all	Not at all
Not at all	Not at all	Not at all	Not at all	Not at all	Not at all
Not at all	Not at all	Not at all	Not at all	Not at all	Not at all
Not at all	A little bit	Not at all	Not at all	Not at all	Not at all
Not at all	Not at all	Not at all	Not at all	Not at all	Not at all
Not at all	Not at all	Not at all	Not at all	Not at all	Not at all
